# Supplementary material for: Effects of parental care on skin microbial community composition in poison frogs
Source: eLife. 2025 Jul 31;14:RP103331. doi: 10.7554/eLife.103331 (PMC12313234; doi:10.7554/eLife.103331)
Supplement: Figure 1—figure supplement 1—source data 2. [file elife-103331-fig1-figsupp1-data2.zip]

Archive with 6 entries (5 files):
- Figure 1- supplementary figure 1-source data 1 - unedited/
- __MACOSX/._Figure 1- supplementary figure 1-source data 1 - unedited
- Figure 1- supplementary figure 1-source data 1 - unedited/Figure 1- supplementary figure 1-source data 1_lower row.PNG
- __MACOSX/Figure 1- supplementary figure 1-source data 1 - unedited/._Figure 1- supplementary figure 1-source data 1_lower row.PNG
- Figure 1- supplementary figure 1-source data 1 - unedited/Figure 1- supplementary figure 1-source data 1_upper row_raw.PNG
- __MACOSX/Figure 1- supplementary figure 1-source data 1 - unedited/._Figure 1- supplementary figure 1-source data 1_upper row_raw.PNG
